# Supplementary material for: GhVIM28, a negative regulator identified from VIM family genes, positively responds to salt stress in cotton
Source: BMC Plant Biol. 2024 May 21;24:432. doi: 10.1186/s12870-024-05156-8 (PMC11107009; doi:10.1186/s12870-024-05156-8)
Supplement: Supplementary file 1 — Supplementary Material 1. [file 12870_2024_5156_MOESM1_ESM.xlsx]

## Sheet: Sheet1
Table S1 Primers used for qRT-PCR
Gene name	Accession number	Primers for qRT-PCR(5'-3')
GhVIM1	GH_A03G1752-F	TTGCATAGATGCCAGCTCCT
	GH_A03G1752-R	GATGTACCGCAGAAGCAAGG
GhVIM2	GH_A05G2877-F	TTCAGGTGCAGAAAGCACAC
	GH_A05G2877-R	GGTGGTGTAAGGGAAATCGC
GhVIM3	GH_A05G3503-F	GAGAATGGTTCAGCGGTCAC
	GH_A05G3503-R	CAGGAAGCTGTTGGATCACG
GhVIM4	GH_A05G4179-F	CAGAAAGCACGCCTGTTGTA
	GH_A05G4179-R	ACCATTGGCAGTGTAAGGGA
GhVIM5	GH_A08G1897-F	ATCTTGTTGGCCTTCATCGC
	GH_A08G1897-R	TGCCAAAGCAAGGTTTCCTC
GhVIM6	GH_A09G0416-F	GTTAGTACGTACCGGGAGGA
	GH_A09G0416-R	TGCCATAGCTCTCAAATTGGC
GhVIM7	GH_A09G1909-F	AAATGGCTAGTCAGCCTCGT
	GH_A09G1909-R	AGCATTTGCTTTCCCAGCTT
GhVIM8	GH_A09G2516-F	AAGAAGGCGGGAAGATCCAA
	GH_A09G2516-R	TCGCGATTCAACCACAGTTC
GhVIM9	GH_A11G0036-F	GTGTTTCAGCTTCCTTGCGA
	GH_A11G0036-R	AGGCTGAAGGAAGAGGATCG
GhVIM10	GH_A11G3484-F	GCCGATGGTGACAAGGATTC
	GH_A11G3484-R	ACCAGGCACAACACCAATTC
GhVIM11	GH_A12G2136-F	GAATGATGCGCTTCGTCTCA
	GH_A12G2136-R	ATCTGCAGACCTTGAAGCCT
GhVIM12	GH_A12G2339-F	TTCAAGCCATCTGCCGAAAG
	GH_A12G2339-R	ACACCAGGAACCGATCCAAT
GhVIM13	GH_A12G2885-F	GCTATTCGCAGCGATAAGGG
	GH_A12G2885-R	GCAAGGTGTCGTAACAGGTC
GhVIM14	GH_A13G0038-F	CAAGGTGGGAATGCTAGTGC
	GH_A13G0038-R	CCCTTTCTCCATCCACGACT
GhVIM15	GH_D02G1908-F	CTTTGGCTCCAACAGGCTTT
	GH_D02G1908-R	ACAGCCACAATTTGGACCAC
GhVIM16	GH_D03G1208-F	GGATTCCCTGTTTGGCGTAG
	GH_D03G1208-R	GCTGCTAGGGAATCATGCTC
GhVIM17	GH_D04G0198-F	ACCTCACTTCAGGTGCAGAA
	GH_D04G0198-R	TAGAATTTCCCGGTCGGCAT
GhVIM18	GH_D04G0755-F	CCAGTGCCAGATTACAAGCC
	GH_D04G0755-R	CAGGAAGCTGTTGGATCACG
GhVIM19	GH_D05G2897-F	GATGCGTGTCAACCTGGAAA
	GH_D05G2897-R	GCTCGAATAGGGTCCCATGA
GhVIM20	GH_D08G1911-F	GACCAAGTGAGCAAGCACAA
	GH_D08G1911-R	GGCAAATCCTTCTCCGAACC
GhVIM21	GH_D09G0383-F	GGAGAGGGACACCAAGTCAA
	GH_D09G0383-R	TGCCATAGCTCTCAAATTGGC
GhVIM22	GH_D09G1862-F	AAATGGCTAGTCAGCCTCGT
	GH_D09G1862-R	TGTGCTCGCTCTGTAGTGAA
GhVIM23	GH_D09G2452-F	AAGAAGGCGGGAAGATCCAA
	GH_D09G2452-R	TCGCGATTCAACCACAGTTC
GhVIM24	GH_D11G0041-F	TGTGCCCACAATTTCTGCAA
	GH_D11G0041-R	TTCGGCAGGTTCCTGATTCT
GhVIM25	GH_D11G3490-F	ACGACGATGGGCAAGACTAT
	GH_D11G3490-R	CCCAAGGCATAGGAGTTTGC
GhVIM26	GH_D12G2138-F	TCACCGGAACTGGAAGACAA
	GH_D12G2138-R	ACACAAGGCACAATTTCGCT
GhVIM27	GH_D12G2354-F	TGGATGGTTGGATGAACCGA
	GH_D12G2354-R	CATTTCATGCGCTCCTCCTC
GhVIM28	GH_D12G2908-F	GACCTGTTACGACACCTTGC
	GH_D12G2908-R	AGGCCCTGCAGCTACATTT
GhVIM29	GH_D13G0035-F	GTTGACGCCTGGTCTTAACC
	GH_D13G0035-R	GCTCCGAATCGTTGCTTCTT
